# Supplementary material for: Metabolomic Study of Urine from Workers Exposed to Low Concentrations of Benzene by UHPLC-ESI-QToF-MS Reveals Potential Biomarkers Associated with Oxidative Stress and Genotoxicity
Source: Metabolites. 2022 Oct 16;12(10):978. doi: 10.3390/metabo12100978 (PMC9611274; doi:10.3390/metabo12100978)
Supplement: Supplementary file 1 [file metabolites-12-00978-s001.zip]

Archive with 1 entries (1 files):
- metabolites-1981637-supplementary.pdf
